# Supplementary material for: In Vitro Anticancer Activity of Two Ferrocene-Containing Camphor Sulfonamides as Promising Agents against Lung Cancer Cells
Source: Biomedicines. 2022 Jun 8;10(6):1353. doi: 10.3390/biomedicines10061353 (PMC9219647; doi:10.3390/biomedicines10061353)
Supplement: Supplementary file 1 [file biomedicines-10-01353-s001.zip]

Archive with 1 entries (1 files):
- biomedicines-1756697-supplementary.pdf
